# Supplementary material for: A stochastic framework to assess the optimal allocation of limited vaccine doses in foot-and-mouth disease outbreaks using game theory
Source: Front Vet Sci. 2026 Feb 9;13:1681056. doi: 10.3389/fvets.2026.1681056 (PMC12930634; doi:10.3389/fvets.2026.1681056)
Supplement: Supplementary file 1 [file Data_Sheet_1.xlsx]

## Sheet: General
Supplementary material Stochastic game process: A stochastic framework to assess the optimal allocation of limited vaccine doses in foot-and-mouth disease outbreaks using game theory

## Sheet: Stage2&3
	Scenarios, Decision-States and Rule Application
	Each scenario was run for a matched set of 300 initial random number starts.
Rule	Scenario Number	Scenario Name
state-based 1-3	base-1	baseline
	state-2	state-based selfish index
	state-3	state-based cooperative neighbors & index
	state-4	state-based selfish neighbors
	state-5	state-based cooperative index
	state-6	state-based cooperative neighbors
dairy-based 4	base-1	baseline
	dairy-2	dairy-based selfish index
	dairy-3	dairy-based cooperative neighbors & index
	dairy-4	dairy-based selfish neighbors
	dairy-5	dairy-based cooperative index
	dairy-6	dairy-based cooperative neighbors

## Sheet: ExampleStage4Process
Example using data from state-based scenarios applying Rule 1 and criteria combination: Outbreak size for DM1 and Outbreak duration for DM2																Normal-form tables payoffs		Nash equilibrium
	DM1 Outbreak size (number of infected premises) and DM2 Outbreak duration (days) for state-based scenarios																	Pareto optimal
Iteration	base 1		state 2		state 3		state 4		state 5		state 6					Decision-State (DS)			DM2 Outbreak duration
	baseline		selfish index		cooperative neighbors & index		selfish neighbors		cooperative index		cooperative neighbors								Not vaccination	Request share	Request all
	DM 1	DM 2	DM 1	DM 2	DM 1	DM 2	DM 1	DM 2	DM 1	DM 2	DM 1	DM 2					DM1 Outbreak size	Not vaccination	DS1 (NN)	DS4 (NS)	DS7 (NA)
70	130	105	182	362	118	105	148	167	182	362	128	100						Request all	DS2 (AN)	DS5 (AS)	DS8 (AA)
71	157	160	143	159	68	110	158	171	156	256	183	204						Request share	DS3 (SN)	DS6 (SS)	DS9 (SA)
72	84	230	131	228	110	129	125	166	90	231	99	223
73	241	285	155	185	108	90	129	126	145	206	145	157				RULE 1 state-based scenarios			DM2 Outbreak duration												RULE 2 state-based scenarios			DM2 Outbreak duration
74	32	67	32	67	32	67	32	67	32	67	32	67							Not vaccination	Request share	Request all													Not vaccination	Request share	Request all
75	194	380	128	141	156	197	125	71	128	141	125	71					DM1 Outbreak size	Not vaccination	base 1	state 6	state 4											DM1 Outbreak size	Not vaccination	base 1	state 6	state 4
76	205	276	194	344	197	368	95	120	204	234	95	120						Request all	state 2	state 2	state 2												Request all	state 5	state 3	state 4
77	268	257	135	222	132	360	60	201	116	153	60	201						Request share	state 5	state 3	state 3												Request share	state 5	state 3	state 4
78	67	104	125	318	141	215	131	162	189	600	152	227
79	77	139	271	288	109	138	90	102	152	183	90	102				RULE 1; Iteration 70			DM2 Outbreak duration
80	107	101	122	110	177	245	211	232	206	269	110	114							Not vaccination	Request share	Request all
																	DM1 Outbreak size	Not vaccination	4,5	5,6	3,3
																		Request all	2,2	2,2	2,2
																		Request share	2,2	6,5	6,5
																RULE 1; Iteration 71			DM2 Outbreak duration
	Ranking of outbreak size or outbreak duration for State-based scenarios (higher ranking= smaller outbreak size or duration)																		Not vaccination	Request share	Request all
Iteration	base 1		state 2		state 3		state 4		state 5		state 6						DM1 Outbreak size	Not vaccination	3,4	1,2	2,3
	baseline		selfish index		cooperative neighbors & index		selfish neighbors		cooperative index		cooperative neighbors							Request all	5,5	5,5	5,5
	DM 1	DM 2	DM 1	DM 2	DM 1	DM 2	DM 1	DM 2	DM 1	DM 2	DM 1	DM 2						Request share	4,1	6,6	6,6
70	4	5	2	2	6	5	3	3	2	2	5	6
71	3	4	5	5	6	6	2	3	4	1	1	2				RULE 1; Iteration 72			DM2 Outbreak duration
72	6	2	1	3	3	6	2	5	5	1	4	4							Not vaccination	Request share	Request all
73	1	1	2	3	6	6	5	5	4	2	4	4					DM1 Outbreak size	Not vaccination	6,2	4,4	2,5
74	6	6	6	6	6	6	6	6	6	6	6	6						Request all	1,3	1,3	1,3
75	1	1	4	4	2	2	6	6	4	4	6	6						Request share	5,1	3,6	3,6
76	1	3	4	2	3	1	6	6	2	4	6	6
77	1	2	2	3	3	1	6	5	4	6	6	5				RULE 1; Iteration 73			DM2 Outbreak duration
78	6	6	5	2	3	4	4	5	1	1	2	3							Not vaccination	Request share	Request all
79	6	3	1	1	3	4	5	6	2	2	5	6					DM1 Outbreak size	Not vaccination	1,1	4,4	5,5
80	6	6	4	5	3	2	1	3	2	1	5	4						Request all	2,3	2,3	2,3
																		Request share	4,2	6,6	6,6
																RULE 1; Iteration 74:79			DM2 Outbreak duration
																			Not vaccination	Request share	Request all
																	DM1 Outbreak size	Not vaccination	:	:	:
																		Request all	:	:	:
																		Request share	:	:	:
																RULE 1; Iteration 80			DM2 Outbreak duration
																			Not vaccination	Request share	Request all
																	DM1 Outbreak size	Not vaccination	6,6	5,4	1,3
																		Request all	4,5	4,5	4,5
																		Request share	2,1	3,2	3,2
																RULE 1; Percent of Nash equilibrium by Decision State from iteration 70 to 80.			DM2 Outbreak duration
																			Not vaccination	Request share	Request all
																	DM1 Outbreak size	Not vaccination	0.27	0.45	0.45
																		Request all	0.36	0.18	0.27
																		Request share	0.27	0.36	0.45
																RULE 1; Percent of Pareto optimal by Decision State from iteration 70 to 80.			DM2 Outbreak duration
																			Not vaccination	Request share	Request all
																	DM1 Outbreak size	Not vaccination	0.45	0.64	0.45
																		Request all	0.09	0.09	0.09
																		Request share	0.18	0.45	0.45
