# Supplementary material for: A stochastic framework to assess the optimal allocation of limited vaccine doses in foot-and-mouth disease outbreaks using game theory
Source: Front Vet Sci. 2026 Feb 9;13:1681056. doi: 10.3389/fvets.2026.1681056 (PMC12930634; doi:10.3389/fvets.2026.1681056)
Supplement: Supplementary file 2 [file Data_Sheet_2.xlsx]

## Sheet: General
Supplementary material: ISP parameters
Supplementary material ISP parameters: A stochastic framework to assess the optimal allocation of limited vaccine doses in foot-and-mouth disease outbreaks using game theory
Key parameter tables for the Foot and Mouth Disease spread models used in InterSpread Plus (ISP) model scenarios.
Index
1. Definition of operation types
2. Direct contact rates
a. Frequency of contacts per day, Desntiation probability, Distance probability and Probability of transmission.
3. Indirect contact rates (low risk and high risk)
a. Frequency of contacts per day, Desntiation probability, Distance probability and Probability of transmission.
4. Infectivity
5. Local spread
6. Airborne spread
7. Depopulation
8. Vaccination
9. Control area and Surveillance zone
10. Tracing

## Sheet: OperationTypes
Table ES1. Definitions of the production types contained in the simulated national livestock population of the United States and implemented in the foot-and-mouth disease scenarios.
Farm Type	Operation type	Definitions
Cattle	cow-calf	Operations that maintain a breeding herd of beef cows and produce weaned calves.
	dairy	Operations with mainly female dairy cows, where their main product is the production of milk. Dairy operations can also be dairy-heifer-calf operations, which are facilities with young (female dairy bovines that have not yet calved) replacement dairy cows.
	feedlot	Operations that fatten cattle prior to slaughter.
	stocker	Operations with weaned cattle (feeder) that are fed with grass or high-dietary fiber diets before entering a feedlot.
Bison	bison	Operations that raise ranched bison, Bison bison.
Goat	goat	Operations where meat, fiber or dairy are the main product from goat.
Sheep	sheep	Operations where meat, fiber or dairy are the main product from sheep.
Swine	farrow to wean	Operations that maintain mature female breeding swine (sows and/or gilts) and their pre-weaned young (piglets).
	farrow to feeder	Operations that maintain mature female breeding swine (sows and/or gilts), pre-weaned young (piglets), and weaned nursery-aged pigs.
	farrow to finish	Operations that maintain mature female breeding swine (sows and/or gilts), pre-weaned young (piglets), weaned nursery-aged pigs, and grow/finish/feeder-aged pigs.
	grower to finisher	Operations that keep grow/finish-aged or feeder pigs (“market hogs 60 pounds and over, excluding cull sows, gilts, and boars”).
	nursery	Operations that keep primarily nursery-aged pigs (“weaned hogs under 60 pounds").
	others	Any Operation type that doesn’t fit into the other five swine production types (farrow to wean, farrow to feeder, farrow to finish, nursery, or finish only). Could include boar stud operations and gilt development units.
	transitional swine	Operation types with less than or equal to 99 head of swine.
Dealer	dealer	An operation that buys livestock from producers and sells them either to other dealers or to processors.
Market	market	An operation where livestock production types are sold to other producers or to processors.
Processors	processors	An operation that provides slaughter and/ or processing of livestock.

## Sheet: DirectContactRates
Table ES1. Contact rates from origin farms to farms (frequency of contacts per day) in the InterSpread Plus (ISP) model scenarios.							Table ES3. Contact rates from origin farms to farms (frequency of contacts per day) in the InterSpread Plus (ISP) model scenarios.
Operations	Direct Contact Rates by Region							Operations	Contact Rates
	MW & PC	GL, NE, & SE	GL, MW, NE, SE & PC	All				Transitional swine	Poisson (0.0023)
Bison				Poisson (0.0021)				Farrow to wean	Poisson (0.4068)
Bison dealer				Poisson (0.0602)				Farrow to feeder	Poisson (0.1049)
Cow Calf (large)	Poisson (0.06)	Poisson (0.05)						Farrow to finish	Poisson ( 0.0209)
Cow Calf (small)	Poisson (0.04)	Poisson (0.02)						Nursery	Poisson (0.0868)
Dairy (large)				Poisson (0.1)				Grower finisher	Poisson 0.03
Dairy (small)				Poisson (0.04)				Other swine	Poisson (0.02)
Dairy Heifer Calf (large)				Poisson (0.3885)				Sow (large & small)	Poisson (0.03)
Dairy Heifer Calf (medium)				Poisson (0.0843)				Swine dealer	Poisson (0.14)
Dairy Heifer Calf (small)				Poisson (0.0313)
Cattle feedlot (large & medium)				Poisson (0.0326)			Table ES4. Contact rates from origin farms to markets (frequency of contacts per day) in the InterSpread Plus (ISP) model scenarios.
Cattle feedlot (small)				Poisson (0.0304)
Stocker (large)			Poisson (0.04)					Operations		Contact Rates
Stocker (small)			Poisson (0.01)					Transitional swine to market		Poisson (0.001)
Cattle dealer				Poisson (0.25)				Commercial swine to market	farrow to wean (large & small)	Poisson (0.05)
Goat dairy & meat				Poisson (0.0029)					farrow to feeder (large & small)
Goat dealer				Poisson (0.097)					farrow to finish (large & small)
Sheep (large)				Poisson (0.0053)					grower finisher (large &small)	Poisson (0.02)
Sheep to feedlot (large & small)	Poisson (0.0007)								nursery (large &small)
Sheep (small)				Poisson (0.0053)					swine other (large &small)
Sheep feedlot				Poisson (0.1219)					dealer swine	Poisson (0.065)
Sheep dealer				Poisson (0.032)
Sheep dealer to feedlot	Poisson (0.2645)
MW: Mid-West, PC: Pacific, GL: Great Lakes, NE: North-East, SE: South-East
Table ES2. Contact rates from origin farms to markets (frequency of contacts per day) in the InterSpread Plus (ISP) model scenarios.
Operations	Contact Rates
Bison	Poisson (0.0078)
Bison dealer	Poisson (0.0903)
Cow Calf (large)	Poisson (0.012)
Cow Calf (small)	Poisson (0.0078)
Dairy (large)	Poisson (0.1216)
Dairy (small)	Poisson (0.0374)
Dairy Heifer Calf (large)	Poisson (0.013)
Dairy Heifer Calf (medium)	Poisson (0.0067)
Dairy Heifer Calf (small)	Poisson (0.0095)
Cattle feedlot (large & medium)	Poisson (0.0206)
Cattle feedlot (small)	Poisson (0.0298)
Stocker (large)	Poisson (0.0169)
Stocker (small)	Poisson (0.0096)
Cattle dealer	Poisson (0.3751)
Goat dairy & other	Poisson (0.007)
Goat dealer	Poisson (0.1455)
Sheep (large & small)	Poisson (0.0077)
Sheep feedlot	Poisson (0.1429)
dealer sheep	Poisson (0.0747)

## Sheet: DestinationProbability
Table ES1. Destination probability from origin farms to farms in the InterSpread Plus (ISP) model scenarios.
Operations
Origin			Destinantion
	Bison	Bison dealer	Cow Calf		Cattle Feedlot			Stocker		Cattle Dealer	Dairy		Dairy Heifer Calf			Sheep		Sheep feedlot	Sheep Dealer	Goat dairy	Goat other	Goat dealer
(Size)/(Region)			large	small	large	medium	small	large	small		large	small	large	medium	small	large	small
Bison	0.8826	0.0563	0.0188	0.0188				0.0105	0.0083							0.0028	0.0019
Bison dealer	0.9389		0.0188	0.0188				0.0105	0.0083							0.0028	0.0019
Cow Calf (large) (MW & PC)			0.0996	0.0996	0.0632	0.1585	0.1565	0.0998	0.0794	0.239
Cow Calf (large) (GL, NE & SE)			0.0992	0.0992	0.063	0.158	0.156	0.0994	0.0792	0.238
Cow Calf (small) (MW & PC)			0.0495	0.0495	0.0215	0.0539	0.0533	0.0827	0.0658	0.6138
Cow Calf (small)(GL, NE & SE)			0.049	0.049	0.0213	0.0534	0.0527	0.0818	0.0652	0.6076
Dairy (large)			0.005	0.003	0.002	0.002	0.001	0.036	0.024	0.179	0.14	0.047	0.335	0.167	0.056
Dairy (small)			0.01	0.065	0.001	0.002	0.003	0.053	0.08	0.184	0.065	0.196	0.019	0.058	0.31
Dairy Heifer Calf (large)			0.0147	0.0249	0.0043	0.0148	0.1197	0.0009	0.019	0.25	0.3131	0.2081	0.0228	0.0031	0.0006
Dairy Heifer Calf (medium)			0.0096	0.0162	0.0028	0.0096	0.0777	0.0006	0.0123	0.15	0.422	0.2806	0.0126	0.0017	0.0003
Dairy Heifer Calf (small)			0.0099	0.0168	0.0029	0.01	0.0805	0.0006	0.0127	0.05	0.2594	0.1724	0.3262	0.0446	0.008
Cattle feedlot (large & medium)			0.0201	0.0216	0.1533	0.3842	0.3792	0.0232	0.0184
Cattle feedlot (small)			0.004	0.0043	0.0586	0.4689	0.4558	0.0046	0.0038
Stocker (large) (Gl, MW, NE, SE & PC)					0.1051	0.2634	0.2601			0.3714
Stocker (small) (Gl, MW, NE, SE & PC)					0.1429	0.3581	0.3535			0.1455
Cattle dealer			0.0394	0.0035	0.144	0.3608	0.3562	0.0146	0.0117		0.0342	0.0181	0.015	0.0021	0.0004
Goat dairy				0.0182					0.0182								0.0182			0.7979	0.0887	0.0588
Goat meat																	0.0182			0.0462	0.8768	0.0588
Goat dealer																				0.1288	0.8712
Sheep (large & small)				0.0047					0.0047							0.5705	0.3736		0.0417	0.0024	0.0024
Sheep feedlot									0.0047							0.5439	0.3561	0.1
Sheep dealer																0.6043	0.3957
MW: Mid-West, PC: Pacific, GL: Great Lakes, NE: North-East, SE: South-East
Table ES2. Destination probability from origin swine farms to farms in the InterSpread Plus (ISP) model scenarios.
Operations
Origin	Destination
	Transitional swine	Nursery		Farrow to finish		Farrow to wean		farrow to feeder		dealer swine
(Size)		large	small	large	small	large	small	large	small
Transitional swine	1
Farrow to wean (large & small)	0.02	0.825	0.155
Farrow to feeder (large & small)	0.02			0.73	0.25
Farrow to finish (large & small)	0.02			0.73	0.25
Nursery (large & small)	0.02			0.73	0.25
Grower finisher	0.02			0.16	0.16	0.16	0.16	0.16	0.16	0.02
Other swine	0.02			0.16	0.16	0.16	0.16	0.16	0.16	0.02
Sow (large & small)	0.02									0.98
Swine dealer										1

## Sheet: DistanceProbability
Table ES1-ES4. Distance probability from origin farms (Bison & Cattle) in the InterSpread Plus (ISP) model scenarios.													Table ES5. Distance probability from origin farms (Goat & Sheep) in the InterSpread Plus (ISP) model scenarios.
Operations Origin (Size)/(Region)	Distance												Operation Origin (size)	Distance
	0 km	10 km	50 km	100 km	200 km	250 km	500 km	1000 km						0 km	40 km	80 km	241 km	400 km	600 km	1000 km	1931 km
Bison & Bison dealer	0	0.1	0.28	0.17			0.45						Goat dairy	0	0.4498	0.4429	0.0554	0.0311	0.0208
Cow Calf (large) (MW & PC)	0	0.03	0.22	0.12		0.5	0.09	0.04					Goat meat	0	0.4498	0.4429	0.0554	0.0311	0.0208
Cow Calf (large) (GL, NE & SE)	0	0.1	0.66	0.18			0.06						Goat to market	0	0.2292	0.0487	0.0401	0.6591		0.0229
Cow Calf (small) (MW & PC)	0	0.1	0.28	0.17			0.45						Goat dealer	0	0.4498	0.4429	0.0554	0.0311	0.0208
Cow Calf (small)(GL, NE & SE)	0	0.1	0.58	0.17			0.15						Sheep (large)	0	0.5513	0.0847	0.088	0.1668		0.1092
Dairy (large)	0	0	0.0005	0.062	0.2475		0.69						Sheep to feedlot	0	0.0741	0.0476	0.0423	0.0741			0.7619
Dairy (small)	0	0	0.0005	0.062	0.2475		0.69						Sheep (small)	0	0.5513	0.0847	0.088	0.1668		0.1092
Cattle feedlot (large & medium)	0	0	0.0005	0.062	0.2475		0.69						Sheep feedlot	0	0.5513	0.0847	0.088	0.1668		0.1092
Cattle feedlot (small)	0	0	0.01	0.99									Sheep to market	0	0.1904	0.073	0.4474	0.1242		0.165
													Sheep dealer	0	0.5513	0.0847	0.088	0.1668		0.1092
													Sheep dealer to feedlot	0	0.0741	0.0476	0.0423	0.0741			0.7619
Operations Origin	Distance
	0 km	100 km	200 km	300 km	400 km	500 km	600 km	700 km	800 km	900 km	2011.680 km
Cattle dealer	0	0.83577	0.1129	0.02311	0.01195	0.01259	0.00299	0.00027	0.00037	5e-05
Farms to Markets	0	0.83577	0.1129	0.02311	0.01195	0.01259	0.00299	0.00027	0.00037		5e-05
													Table ES6. Distance probability from origin swine farms in the InterSpread Plus (ISP) model scenarios.
Operations Origin (Size)	Distance
	0 km	8 km	32 km	80 km	161 km	322 km							Operation origin (size)	Distance
Dairy Heifer Calf (large)	0	0	0.15	0.133	0.183	0.534								0 km	10 km	50 km	100 km	250 km	3220 km
Dairy Heifer Calf (medium)	0	0.094	0.229	0.271	0.146	0.26							Transitional swine	0	0.3	0.5	0.15	0.04	0.01
Dairy Heifer Calf (small)	0	0.196	0.283	0.304	0.087	0.13
														0 km	29 km	73 km	161 km	322 km	2900 km
													Farrow to wean (large & small)	0	0.01	0.57	0.2	0.05	0.17
Operations Origin (Size)/(Region)	Distance												Farrow to feeder (large & small)	0	0.01	0.57	0.2	0.05	0.17
	0 km	16 km	48 km	97 km	241 km	482 km	966 km	1931 km	2414 km				Farrow to finish (large & small)	0	0.01	0.57	0.2	0.05	0.17
Stocker (large) (Gl, MW, NE & PC)	0	0.0475	0.0251	0.0712	0.1788	0.4288	0.243	0.0014	0.0042				Nursery (large & small)	0	0.01	0.57	0.2	0.05	0.17
Stocker (large) (SE)	0						0.9944	0.0014	0.0042				Grower finisher	0	0.01	0.57	0.2	0.05	0.17
Stocker (small) (Gl, MW, NE & PC)	0	0.0625	0.125	0.2167	0.0958	0.0542	0.0583	0.2083	0.1792				Other swine	0	0.01	0.57	0.2	0.05	0.17
Stocker (small) (SE)	0						0.6125	0.2083	0.1792				Sow (large & small)	0	0.01	0.57	0.2	0.05	0.17
													Swine dealer	0	0.207	0.317	0.301	0.122	0.053
														0 km	100 km	200 km	300 km	400 km	500 km	600 km	700 km	800 km	900 km
													Transitional swine to market	0	0.83577	0.1129	0.02311	0.01195	0.01259	0.00299	0.00027	0.00037	5e-05
													Commercial swine to market	0	0.84	0.11	0.02	0.012	0.012	0.00545	0.0003	0.0002	5e-05

## Sheet: ProbabilityTransmission
Table ES1. Probability of transmission from origin farms in the InterSpread Plus (ISP) model scenarios.
Operations	Days
	1	2	3	4	5	6	7	8	9	10	11	12	13	14	15	16	17	18	19	20	21	22	23	24	25	26	27	28	29	30	31	32	33	34	35	36	37	38	39	40	41	42	43	44	45	46	47	48	49
Bison & bison dealer	0.9999	0.9999	1	1	1	1	1	1	1	1	1	1	1	1	1	1	1	1	1	1	1	0.9999	0.9995	0.9972	0.9871	0.9633	0.9026	0.8194	0.7564	0.6733	0.5645	0.4224	0.4224	0.2381	0.2381	0.2381	0.2381	0.2381	0.2381	0.2381	0.2381	0.2381	0.2381	0.2381	0.2381	0.2381	0.2381	0.2381	0.2381
Cow Calf (large) (MW & PC)	0.6972	0.6972	0.9873	1	1	1	1	1	1	1	1	1	1	1	1	1	1	1	1	0.9734	0.3789	0.2117	0.2117	0
Cow Calf (large) (GL, NE & SE)	0.523	0.523	0.9225	1	1	1	1	1	1	1	1	1	1	1	1	1	1	1	0.999	0.7747	0.1369	0.1369	0.1369	0
Cow Calf (small) (MW & PC)	0.7745	0.7745	0.9228	1	1	1	1	1	1	1	1	1	1	0.9989	0.9858	0.8781	0.538	0.1351	0.1351	0.1351	0
Cow Calf (small)(GL, NE & SE)	0.8176	0.8176	0.954	1	1	1	1	1	1	1	1	1	1	0.9999	0.9951	0.9171	0.5464	0.1714	0.1714	0.1714	0
Dairy (large)	0.0378	0.1144	0.9614	1	1	1	1	1	1	1	1	1	1	0.9999	0.9999	0.9843	0.638	0.0378	0.0055	0
Dairy (small)	0.4012	0.4012	0.6117	0.9988	0.9999	1	1	1	1	1	1	1	0.9999	0.9994	0.9891	0.899	0.5812	0.2198	0.0588	0.0588	0.0588	0
Dairy Heifer Calf (large)	0.0011	0.0042	0.1736	0.8707	0.9891	0.9999	1	0.9999	0.9999	0.9998	0.9985	0.9916	0.9632	0.8763	0.686	0.4029	0.1418	0.019	0.0013	0
Dairy Heifer Calf (medium)	0.0238	0.0358	0.323	0.9957	0.9999	1	0.9999	0.9999	0.9999	0.9992	0.9955	0.9812	0.9367	0.8232	0.6052	0.3164	0.0835	0.0005	0
Dairy Heifer Calf (small)	0.0809	0.0822	0.1767	0.8153	0.9427	0.9862	0.9996	0.9999	0.9997	0.9977	0.9908	0.9719	0.927	0.8344	0.6662	0.4195	0.1755	0.0442	0.0116	0.0019	0
Cattle feedlot (large & medium)	0.0026	0.0032	0.0592	0.5651	0.9665	1	1	1	1	1	1	1	1	1	1	1	1	1	1	0.8969	0.067	0.0013	0
Cattle feedlot (small)	0.2945	0.3079	0.6539	0.9999	1	1	1	1	1	1	1	1	1	0.9992	0.9843	0.8586	0.4657	0.1175	0.0347	0.0175	0.0175	0
Stocker (large) (Gl, MW, NE & PC)	0.2899	0.3293	0.9916	1	1	1	1	1	1	1	1	1	1	1	1	1	1	1	1	0.9642	0.1078	0.0554	0
Stocker (large) (SE)	0.2475	0.2475	0.9777	1	1	1	1	1	1	1	1	1	1	1	1	1	1	1	1	0.6671	0.0552	0
Stocker (small) (Gl, MW, NE & PC)	0.9579	0.9579	0.9967	1	1	1	1	1	1	1	1	1	1	1	1	0.9976	0.857	0.3348	0.1831	0.1831	0.1831	0
Stocker (small) (SE)	0.8909	0.8909	0.9791	1	1	1	1	1	1	1	1	1	1	1	0.9998	0.9791	0.717	0.18	0.18	0.18	0
Cattle dealer	0.9889	0.9889	1	1	1	1	1	1	1	1	1	1	1	1	1	1	0.9946	0.45	0.45	0.45	0
Goat dairy	0.4545	0.4545	0.5455	0.6364	0.7273	0.8182	0.8182	0.8182	0.7273	0.6364	0.5455	0.4545	0.3636	0.3636	0.2727	0.1818	0.1818	0.0909	0.0909	0.0909	0.0909	0.0909	0.0909	0.0909	0.0909	0.0909	0.0909	0.0909	0.0909	0.0909	0
Goat meat	0.4625	0.4625	0.585	0.7391	0.8893	0.9605	0.9681	0.9763	0.9605	0.9407	0.8893	0.7826	0.6917	0.585	0.4625	0.3953	0.249	0.17	0.17	0.087	0.087	0.087	0.087	0.087	0.087	0.087	0.087	0.087	0.087	0.087	0.087	0.087	0
Goat dealer	0.9919	0.9978	0.9995	1	1	1	1	1	1	1	1	1	1	0.9995	0.9919	0.974	0.9263	0.8105	0.8105	0.55	0.55	0.55	0.55	0.55	0.55	0.55	0.55	0.55	0.55	0.55	0.55	0.55	0
Sheep (largel) (MW)	0.6673	0.8288	0.9994	1	1	1	1	1	1	1	1	1	1	1	1	1	1	1	1	1	0.9993	0.9884	0.9372	0.8087	0.6284	0.4226	0.2805	0.197	0.1039	0.1039	0.1039	0.1039	0.1039	0.1039	0.1039	0.1039	0.1039	0.1039	0.1039	0.1039	0.1039	0.1039	0.1039	0
Sheep (large) (GL)	0.4254	0.6329	0.9773	1	1	1	1	1	1	1	1	1	1	1	1	1	1	0.9994	0.9913	0.9537	0.8521	0.7071	0.4861	0.3578	0.2823	0.1982	0.1044	0.1044	0.1044	0.1044	0.1044	0.1044	0.1044	0.1044	0.1044	0.1044	0
Sheep (large) (PC)	0.6673	0.8288	0.9994	1	1	1	1	1	1	1	1	1	1	1	1	1	1	1	1	1	0.9993	0.9884	0.9372	0.8087	0.6284	0.4226	0.2805	0.197	0.1039	0.1039	0.1039	0.1039	0.1039	0.1039	0.1039	0.1039	0.1039	0.1039	0.1039	0.1039	0.1039	0.1039	0.1039	0
Sheep (large) (NE)	0.4254	0.6329	0.9773	1	1	1	1	1	1	1	1	1	1	1	1	1	1	0.9994	0.9913	0.9537	0.8521	0.7071	0.4861	0.3578	0.2823	0.1982	0.1044	0.1044	0.1044	0.1044	0.1044	0.1044	0.1044	0.1044	0.1044	0.1044	0
Sheep (large) (SE)	0.4254	0.6329	0.9773	1	1	1	1	1	1	1	1	1	1	1	1	1	1	0.9994	0.9913	0.9537	0.8521	0.7071	0.4861	0.3578	0.2823	0.1982	0.1044	0.1044	0.1044	0.1044	0.1044	0.1044	0.1044	0.1044	0.1044	0.1044	0
Sheep (small) (MW)	0.49	0.5467	0.6	0.78	0.88	0.95	0.98	0.9667	0.95	0.9067	0.85	0.78	0.6967	0.5467	0.43	0.3667	0.23	0.1567	0.1567	0.08	0.08	0.08	0.08	0.08	0.08	0.08	0.08	0.08	0.08	0.08	0.08	0.08	0.08	0
Sheep (small) (GL)	0.5467	0.5467	0.65	0.78	0.9067	0.9667	0.98	0.9667	0.95	0.9067	0.85	0.78	0.65	0.5467	0.43	0.3667	0.23	0.1567	0.1567	0.08	0.08	0.08	0.08	0.08	0.08	0.08	0.08	0.08	0.08	0.08	0.08	0
Sheep (small) (PC)	0.49	0.5467	0.6	0.78	0.88	0.95	0.98	0.9667	0.95	0.9067	0.85	0.78	0.6967	0.5467	0.43	0.3667	0.23	0.1567	0.1567	0.08	0.08	0.08	0.08	0.08	0.08	0.08	0.08	0.08	0.08	0.08	0.08	0.08	0.08	0
Sheep (small) (NE)	0.5467	0.5467	0.65	0.78	0.9067	0.9667	0.98	0.9667	0.95	0.9067	0.85	0.78	0.65	0.5467	0.43	0.3667	0.23	0.1567	0.1567	0.08	0.08	0.08	0.08	0.08	0.08	0.08	0.08	0.08	0.08	0.08	0.08	0
Sheep (small) (SE)	0.5467	0.5467	0.65	0.78	0.9067	0.9667	0.98	0.9667	0.95	0.9067	0.85	0.78	0.65	0.5467	0.43	0.3667	0.23	0.1567	0.1567	0.08	0.08	0.08	0.08	0.08	0.08	0.08	0.08	0.08	0.08	0.08	0.08	0
Sheep to feedlot	0.6673	0.8288	0.9994	1	1	1	1	1	1	1	1	1	1	1	1	1	1	1	1	1	0.9993	0.9884	0.9372	0.8087	0.6284	0.4226	0.2805	0.197	0.1039	0.1039	0.1039	0.1039	0.1039	0.1039	0.1039	0.1039	0.1039	0.1039	0.1039	0.1039	0.1039	0.1039	0.1039	0
Sheep feedlot	0.0352	0.0897	0.3418	0.7995	0.9899	1	1	1	1	1	1	1	1	1	1	1	1	1	0.9995	0.9938	0.9619	0.8703	0.7134	0.5253	0.3536	0.2187	0.1297	0.0733	0.0438	0.0221	0.0133	0.0089	0.0045	0.0045	0.0045	0.0045	0.0045	0.0045	0.0045	0.0045	0.0045	0.0045	0.0045	0.0045	0.0045	0
Sheep dealer (MW)	0.952	0.9722	0.9985	1	1	1	1	1	1	1	1	1	1	1	1	0.9992	0.991	0.952	0.8619	0.7699	0.6206	0.9067	0.381	0.381	0.381	0.381	0.381	0.381	0.381	0.381	0.381	0.381	0.381
Sheep dealer (GL)	0.9997	0.9999	1	1	1	1	1	1	1	1	1	1	1	1	1	1	0.9999	0.999	0.9886	0.9631	0.8851	0.6552	0.6552	0.6552	0.6552	0.6552	0.6552	0.6552	0.6552	0.6552	0.6552	0.6552	0.6552	0
Sheep dealer (PC)	0.952	0.9722	0.9985	1	1	1	1	1	1	1	1	1	1	1	1	0.9992	0.991	0.952	0.8619	0.7699	0.6206	0.9067	0.381	0.381	0.381	0.381	0.381	0.381	0.381	0.381	0.381	0.381	0.381
Sheep dealer (NE)	0.9997	0.9999	1	1	1	1	1	1	1	1	1	1	1	1	1	1	0.9999	0.999	0.9886	0.9631	0.8851	0.6552	0.6552	0.6552	0.6552	0.6552	0.6552	0.6552	0.6552	0.6552	0.6552	0.6552	0.6552	0
Sheep dealer (SE)	0.9997	0.9999	1	1	1	1	1	1	1	1	1	1	1	1	1	1	0.9999	0.999	0.9886	0.9631	0.8851	0.6552	0.6552	0.6552	0.6552	0.6552	0.6552	0.6552	0.6552	0.6552	0.6552	0.6552	0.6552	0
Sheep dealer to feedlot	0.9997	0.9999	1	1	1	1	1	1	1	1	1	1	1	1	1	0.9992	0.991	0.952	0.8619	0.7699	0.6206	0.9067	0.381	0.381	0.381	0.381	0.381	0.381	0.381	0.381	0.381	0.381	0.381
Transitional swine	1	1	1	1	1	1	1	1	1	1	0.8	0.8	0.8	0.8	0.8	0.8	0
Farrow to wean	0.1282	0.1282	1	1	1	1	1	1	1	1	1	0.995	0.7847	0.2786	0.0501	0.017	0.017	0.017	0
Farrow to feeder	0.1282	0.1282	1	1	1	1	1	1	1	1	1	0.995	0.7847	0.2786	0.0501	0.017	0.017	0.017	0
Farrow to finish	0.1282	0.1282	1	1	1	1	1	1	1	1	1	0.995	0.7847	0.2786	0.0501	0.017	0.017	0.017	0
Nursery	0.0988	0.0988	1	1	1	1	1	1	1	1	1	1	0.9996	0.8023	0.2087	0.0257	0.0257	0.0257	0
Grower finisher	0.2455	0.2455	1	1	1	1	1	1	1	1	1	1	1	0.934	0.3259	0.0547	0.0547	0.0547	0.0547	0
Other swine	0.347	0.347	1	1	1	1	1	1	1	1	1	1	1	0.9756	0.4335	0.0685	0.0685	0.0685	0.0685	0
Sow (large)	0.3188	0.3188	1	1	1	1	1	1	1	1	1	1	0.9987	0.7402	0.1746	0.0914	0.0914	0.0914	0
Sow (small)	0.1034	0.1034	0.9937	1	1	1	0.9906	0.9342	0.7274	0.4342	0.1692	0.0695	0.0351	0.0351	0.0351	0.0351	0
Swine dealer	0.9944	0.9944	1	1	1	1	1	1	1	1	0.9986	0.9177	0.7069	0.7069	0.7069	0.7069	0
Table ES2. Probability of transmission from origin farm to market in the InterSpread Plus (ISP) model scenarios.
Operations	Probability
Bison to market	Constant BetaPert (0.02, 0.04, 0.08)
Cattle to market	Constant BetaPert (0.02, 0.04, 0.08)
Goat to market	Constant BetaPert (0.02, 0.04, 0.08)
Sheep to market	Constant BetaPert (0.02, 0.04, 0.08)
Transitional swine to market	Constant BetaPert (0.02, 0.04, 0.08)
Commercial swine to market	Constant BetaPert (0.02, 0.04, 0.08)
[truncated: 14 more columns]

## Sheet: IndirectContactRates
Table ES1. Indirect contact rates from origin farms to farms (frequency of contacts per day) in the InterSpread Plus (ISP) model scenarios.										Table ES4. Destination probability from origin farms to farms in the InterSpread Plus (ISP) model scenarios.
	Indirect Contact Rates by Region									Medium & low risk (GL, MW, NE, SE & PC)
Operations	Medium risk		Low risk							Operations
	GL, MW, NE & SE	PC	GL, MW, NE & SE	PC						Origin			Destinantion
Bison	Poisson (1.545)	Poisson (1.545)	Poisson (0.9401)	Poisson (0.9401)							Bison	Bison dealer	Cow Calf		Dairy		Dairy Heifer Calf			Cattle Feedlot			Stocker		Cattle Dealer	Goat dairy	Goat other	Goat dealer	Sheep		Sheep feedlot	Sheep Dealer	transitional_swine	farrow_to_wean		farrow_to_feeder		farrow_to_finish		nursery		grower_finisher		other_swine		Swine dealer
Bison dealer	Poisson (0.1424)	Poisson (0.1424)	Poisson (0.1586)	Poisson (0.1586)						(Size)/(Region)			large	small	large	small	large	medium	small	large	medium	small	large	small					large	small				large	small	large	small	large	small	large	small	large	small	large	small
Cow Calf (large)	Poisson (0.11)	Poisson (0.11)	Poisson (0.2244)	Poisson (0.2244)						Bison	0.586	0.05	0.05	0.05	0.035	0.035				0.01	0.02	0.02	0.025	0.025			0.02	0.02	0.02	0.02			0.002	0.001	0.001	0.001	0.001	0.001	0.001	0.001	0.001	0.001	0.001	0.001	0.001
Cow Calf (small)	Poisson (0.053)	Poisson (0.053)	Poisson (0.098)	Poisson (0.098)						Bison dealer	0.93		0.02	0.02									0.01	0.01					0.005	0.005
Dairy (large)	Poisson (1.5873)	Poisson (1.5873)	Poisson (2.97)	Poisson (2.97)						Cow Calf (large)	0.005		0.19	0.19	0.045	0.045	0.015	0.015	0.015	0.064	0.08	0.048	0.03	0.035	0.075	0.015	0.015		0.03	0.03	0.001		0.008	0.004	0.004	0.004	0.004	0.004	0.004	0.004	0.004	0.004	0.004	0.004	0.004	0.001
Dairy (small)	Poisson (0.4596)	Poisson (0.4596)	Poisson (0.5365)	Poisson (0.5365)						Cow Calf (small)	0.005		0.195	0.195	0.045	0.045	0.02	0.02	0.02	0.064	0.08	0.048	0.03	0.03	0.075	0.015	0.015		0.02	0.02	0.001		0.008	0.004	0.004	0.004	0.004	0.004	0.004	0.004	0.004	0.004	0.004	0.004	0.004	0.001
Dairy Heifer Calf (large)	Poisson (1.7818)	Poisson (1.8659)	Poisson (3.624)	Poisson (3.75)						Dairy (large & small)	0.01		0.025	0.025	0.15	0.15	0.086	0.086	0.086	0.04	0.04	0.04	0.025	0.025	0.07	0.035	0.025		0.025	0.025	0.005		0.002	0.002	0.002	0.002	0.002	0.002	0.002	0.002	0.002	0.002	0.002	0.002	0.002	0.001
Dairy Heifer Calf (medium)	Poisson (0.5289)	Poisson (0.5992)	Poisson (1.185)	Poisson (1.29)						Dairy Heifer Calf (large, medium & small)	0.001		0.0571	0.0571	0.1185	0.1185	0.079	0.079	0.079	0.0571	0.0571	0.0571	0.0571	0.0571	0.1053	0.001	0.001		0.001	0.001	0.001		0.002	0.001	0.001	0.001	0.001	0.001	0.001	0.001	0.001	0.001	0.001	0.001	0.001	0.001
Dairy Heifer Calf (small)	Poisson (0.2831)	Poisson (0.3278)	Poisson (0.6583)	Poisson (0.725)						Cattle feedlot (large, medium & small)	0.005		0.125	0.125	0.045	0.045	0.015	0.015	0.015	0.15	0.175	0.05	0.035	0.035	0.018	0.02	0.02		0.025	0.025			0.005	0.008	0.004	0.004	0.004	0.004	0.004	0.004	0.004	0.004	0.004	0.004	0.004
Cattle feedlot (large)	Poisson (1.48)	Poisson (1.48)	Poisson (6.46)	Poisson (6.46)						Stocker (large & small)	0.005		0.03	0.03	0.015	0.015	0.01	0.01	0.01	0.125	0.25	0.175	0.05	0.05	0.153	0.01	0.01		0.01	0.01	0.005		0.002	0.002	0.002	0.002	0.002	0.002	0.002	0.002	0.002	0.002	0.002	0.002	0.002	0.001
Cattle feedlot (medium)	Poisson (1.4)	Poisson (1.4)	Poisson (2.8)	Poisson (2.8)						Cattle dealer			0.035	0.01	0.03	0.02	0.015	0.002	0.0004	0.1626	0.375	0.225	0.05	0.05	0.025
Cattle feedlot (small)	Poisson (0.15)	Poisson (0.15)	Poisson (0.28)	Poisson (0.28)						Goat dairy & other	0.005		0.01	0.02	0.05	0.075	0.01	0.01	0.01	0.05	0.075	0.05	0.02	0.02		0.275	0.15	0.0462	0.05	0.05	0.005		0.005	0.002	0.0003	0.002	0.0003	0.002	0.0003	0.002	0.0003	0.002	0.0003	0.002	0.0003
Stocker (large)	Poisson (0.1085)	Poisson (0.1085)	Poisson (0.0953)	Poisson (0.0953)						Goat dealer			0.01	0.01	0.025	0.025	0.01	0.01	0.01	0.05	0.075	0.025	0.01	0.01		0.3625	0.3625						0.005
Stocker (small)	Poisson (0.0265)	Poisson (0.0265)	Poisson (0.0232)	Poisson (0.0232)						Sheep (large)	0.01		0.02	0.03	0.05	0.05	0.01	0.01	0.01	0.05	0.075	0.05	0.02	0.02		0.025	0.025		0.225	0.15	0.1	0.0512	0.005	0.002	0.0003	0.002	0.0003	0.002	0.0003	0.002	0.0003	0.002	0.0003	0.002	0.0003
Cattle dealer	Poisson (0.5912)	Poisson (0.5912)	Poisson (0.6587)	Poisson (0.6587)						Sheep (small)	0.01		0.02	0.03	0.05	0.05	0.01	0.01	0.01	0.05	0.075	0.05	0.02	0.02		0.05	0.05		0.1875	0.1875	0.05	0.0512	0.005	0.002	0.0003	0.002	0.0003	0.002	0.0003	0.002	0.0003	0.002	0.0003	0.002	0.0003
Goat dairy & other	Poisson (0.1859)	Poisson (0.1859)	Poisson (0.1371)	Poisson (0.1371)						Sheep feedlot			0.01	0.01	0.025	0.025	0.01	0.01	0.01	0.075	0.125	0.05	0.01	0.01		0.025	0.025		0.2	0.1	0.25	0.025	0.005
Goat dealer	Poisson (0.2294)	Poisson (0.2294)	Poisson (0.2556)	Poisson (0.2556)						Sheep dealer			0.01	0.01	0.01	0.01	0.01	0.01	0.01	0.025	0.025	0.025	0.01	0.01		0.025	0.025		0.15	0.1	0.5	0.03	0.005
Sheep (large)	Poisson (0.1722)	Poisson (0.1722)	Poisson (0.1888)	Poisson (0.1888)						Transitional swine	0.0005		0.0005	0.0005	0.0005	0.0005	0.0005	0.0005	0.0005	0.0005	0.0005	0.0005	0.0005	0.0005		0.0005	0.0005		0.0005	0.0005	0.0005		0.794	0.016	0.016	0.016	0.016	0.016	0.016	0.016	0.016	0.016	0.016	0.016	0.016	0.005
Sheep (small)	Poisson (0.1722)	Poisson (0.1722)	Poisson (0.1888)	Poisson (0.1888)						Farrow to wean (large & small)	0.0004		0.0004	0.0004	0.0004	0.0004	0.0004	0.0004	0.0004	0.0004	0.0004	0.0004	0.0004	0.0004		0.0004	0.0004		0.0004	0.0004	0.0004		0.002	0.0998	0.0998	0.0998	0.0998	0.0998	0.0998	0.04	0.04	0.04	0.04	0.035	0.035	0.0036
Sheep feedlot	Poisson (0.57)	Poisson (0.57)	Poisson (1.14)	Poisson (1.14)						Farrow to feeder (large & small)
Sheep dealer	Poisson (0.0766)	Poisson (0.0766)	Poisson (0.0853)	Poisson (0.0853)						Farrow to finish (large & small)
Transitional swine	Poisson (0.002)	Poisson (0.002)	Poisson (0.094)	Poisson (0.094)						Nursery (large & small)
Farrow to wean (large)	Poisson (2.214)	Poisson (2.214)	Poisson (1.3053)	Poisson (1.3053)						Grower finisher (large & small)
Farrow to feeder (large)										Swine other (large & small)
Farrow to finish (large)										Swine dealer																							0.04	0.079	0.079	0.079	0.079	0.079	0.079	0.079	0.079	0.079	0.079	0.079	0.079	0.012
Nursery (large)
Grower finisher (large)
Swine other (large)
Farrow to wean (small)	Poisson (0.3387)	Poisson (0.3387)	Poisson (0.3402)	Poisson (0.3402)
Farrow to feeder (small)
Farrow to finish (small)
Nursery (small)
Grower finisher (small)
Swine other (small)
Table ES2. Movement Distance probability from origin farms in the InterSpread Plus (ISP) model scenarios.
Indirect Contact	Distance
	0 km	40 km	60 km	80 km	100 km	200 km	1000 km
Medium risk (GL, MW, NE, SE & PC)	0	0.9389	0.0183	0.0231	0.0034	0.0093	0.007
Low risk (GL, MW, NE, SE & PC)	0	0.9609	0.023	0.0115		0.0023	0.0023
Table ES3. Probability of transmission from origin farms in the InterSpread Plus (ISP) model scenarios.
Indirect Contact	Days
	0	0	6	11	16	21	26	31
Medium risk (GL, MW, NE, SE & PC)	0	0.1	0.2	0.4	0.5	0.4	0.2	0.1
Low risk (GL, MW, NE, SE & PC)	0	0.02	0.04	0.08	0.1	0.08	0.04	0.02

## Sheet: Infectivity
Table ES1. Time to clinical signs parameters by animal type in the InterSpread Plus (ISP) model scenarios.
Operation	Days
	0	1	2	3	4	5	6	7	8	9	10	11	12	13	14	15	16	17
Bison	0	0.001	0.013	0.155	0.77	0.986	1
Cattle	0	0.001	0.013	0.155	0.77	0.986	1
Goat	0.0014	0.0104	0.0403	0.1058	0.2138	0.3561	0.5124	0.6596	0.7808	0.8695	0.9631	0.9921	0.9967	0.9987	0.9995	0.9998	0.9999	1
Sheep	0.0014	0.0104	0.0403	0.1058	0.2138	0.3561	0.5124	0.6596	0.7808	0.8695	0.9631	0.9921	0.9967	0.9987	0.9995	0.9998	0.9999	1
Sow	0	0.097	0.607	0.879	0.959	0.984	0.995	1
Piglet	0	0.097	0.607	0.879	0.959	0.984	0.995	1
Nursery	0	0.097	0.607	0.879	0.959	0.984	0.995	1
Finisher	0	0.097	0.607	0.879	0.959	0.984	0.995	1
Swine other	0	0.097	0.607	0.879	0.959	0.984	0.995	1

## Sheet: LocalSpread
Probability of transmission that a neighboring farm will be infected by local spread by distance from the source farm and by the number of days relative to when clinical signs first appear assigned in the InterSpread Plus (ISP) model scenarios.
Tables ES1. Infected farms							Tables ES5. Depopulated farms
Days	Distance						Days	Distance
	1 km	2 km	3 km	4 km				1 km	2 km	3 km	4 km
1	0	0	0	0			1	0	0	0	0
2	0.007	0.002	0	0			2	0.000875	0.00025	0	0
3	0.012	0.003	0.001	0			3	0.0015	0.000375	0.000125	0
4	0.012	0.004	0.001	0			4	0.0015	0.0005	0.000125	0
Tables ES2. Infected farms that are superspreaders							Tables ES6. Depopulated farms that are superspreaders
Days	Distance						Days	Distance
	1 km	2 km	3 km	4 km				1 km	2 km	3 km	4 km
1	0	0	0	0			1	0	0	0	0
2	0.007	0.002	0	0			2	0.000875	0.00025	0	0
3	0.012	0.003	0.001	0			3	0.0015	0.000375	0.000125	0
4	0.015	0.0044	0.001	0			4	0.001875	0.00055	0.000125	0
Tables ES3. Detected farms
Days	Distance
	1 km	2 km	3 km	4 km
1	0	0	0	0
2	0.00175	0.0005	0	0
3	0.003	0.00075	0.00025	0
4	0.003	0.001	0.00025	0
Tables ES4. Detected farms that are superspreaders
Days	Distance
	1 km	2 km	3 km	4 km
1	0	0	0	0
2	0.00175	0.0005	0	0
3	0.003	0.00075	0.00025	0
4	0.00375	0.0011	0.00025	0

## Sheet: AirborneSpread
Table ES1. Probability of transmission that a neighboring farm will be infected by airborne spread by distance from the source farm and by the number of days relative to when clinical signs first appear assigned in the InterSpread Plus (ISP) model scenarios.
Days	Distance
	1 km	2 km	3 km	4 km	5 km	6 km	7 km	8 km	9 km	9.9 km	10 km
1	0.067	0.066	0.059	0.043	0.028	0.019	0.012	0.013	0.01	0.01	0

[truncated: 4 more sheets: Depopulation, Vaccination, ControlSurveillanceZones, Tracing]
